# Supplementary material for: Identification, Characterization, and Functional Validation of Drought-responsive MicroRNAs in Subtropical Maize Inbreds
Source: Front Plant Sci. 2017 Jun 2;8:941. doi: 10.3389/fpls.2017.00941 (PMC5454542; doi:10.3389/fpls.2017.00941)
Supplement: Supplementary file 1 [file Table1.XLSX]

## Sheet: Table S1
Table S1. Drought microarray based gene expression profiling experiments in maize considered for the study along with the number of DEG probes detected, associated mRNA sequences and predicted target mRNAs
Experiment	Features of microarray chip used	Criteria for differential expression of genes	Reference	Total number of unique DEG probes detected across conditions	Number of mRNA sequences associated with DEG probes	DEG/mRNA sequences predicted as target mRNAs
Transcriptional profiling of Zea mays 10 DAP(days after pollination) kernels : water stress vs well-watered control [GSE11568]	A-GEOD-6906 - DSBB Maize 1K v.1.0 (MWG Biotech): 50-mer oligonucleotide probes	Median number of false positive genes <1; FDR 1.3%	Marino et al., 2009	252†	119	0
Mexican maize landraces under drought stress and recovery irrigation [GSE14728]	Maize long oligonucleotide arrays 57K, version 1.13 Array A,B (University of Arizona): ~70-mer oligonucleotide probes	p-value < 0.001,	Hayano-Kanashiro et al., 2009	6589*	5592	12
		Fold change ≥ 5
Differential gene expression analysis of maize leaf at heading stage in response to water-deficit stress [GSE10596]	Maize long oligonucleotide arrays 57K, version 1.13 Array A,B (University of Arizona): 70-mer oligonucleotide probes	p-value < 0.001,	Yue et al., 2008	529*	720	6
		Fold change ≥ 5
Genome-wide transcriptome analysis of two maize inbred lines under drought stress during the seedling stage [GSE16567]	Affymetrix GeneChip Maize Genome Array (18K): 20-25mer probes	Adjusted p-value < 0.001,	Zheng et al., 2010	2613	5702	4
		Fold change ≥ 2
Drought stressed vs. well-watered corn seedlings (Accession number: E-MEXP-3992)	Affymetrix GeneChip Maize Genome Array (18K): 20-25mer probes	p-value < 0.001,	Thirunavukkarasu et al., 2017	2068*	5505	6
		Fold change ≥ 5
Drought stressed corn grown on summit/shoulder vs. well hydrated corn grown on backslope [GSE33494]	Maize oligonucleotide array 46K version (University of Arizona): ~70-mer oligonucleotide probes	p-value < 0.05	Hansen et al., 2013	825	700	0
Comparative Transcriptional Profiling of Placenta and Endosperm in Developing Maize Kernels in Response to Water Deficit	ZmDB 606-Immature Ear cDNA Microarray (2.5K): cDNA probes	FDR 11% (placenta) and 1% (endosperm);	Yu and Setter, 2003	126	232	0
		Fold change > 1.6 or < 0.7
Changes in gene expression in maize kernel in response to water stress	2500 maize full length cDNA custom macroarray: Full lenth cDNA probes	p-value < 0.05;	Andjelkovic et al., 2006	115	887	4
		Fold change ≥ 2
Effects of water-deficit stress on the transcriptomes of developing immature ear and tassel in maize	Maize long oligonucleotide arrays 57K version 1.9 (University of Arizona): ~70-mer oligonucleotide probes	Fold change ≥ 3	Zhuang et al., 2007	557	1365	0
Water Deficit Tolerance and Growth Recovery of Chinese Maize Foundation Genotypes Huangzao 4 and Chang 7-2	Roche NimbleGen 2,673 maize unigene custom 4‑plex expression array (72K): 60-mer oligonucleotide probes	p-value < 0.01,;	Li et al., 2009	1992	3555	7
		Log fold change ≥ 1
Expression of Maize Genes in Developing Kernels under Drought Stress	Maize long oligonucleotide arrays version 1.2 Array A,B (University of Arizona) (58K): ~70-mer oligonucleotide probes	Fold change ≥ 2	Luo et al., 2010	1315	40401	5
Gene expression of whole plant of maize inbred line YQ7-96 at the three-leaf stage under water deficit and re-watering	11,855 cDNA custom array: cDNA probes	Q-value < 0.01;	Lu et al., 2011	4528	6953	14
		Log fold change ≥ 1
* DEGs were identified from analysis of raw microarray gene expression data submitted to GEO
† 79 DEGs common for all the conditions were only considered
