# Supplementary material for: Identification, Characterization, and Functional Validation of Drought-responsive MicroRNAs in Subtropical Maize Inbreds
Source: Front Plant Sci. 2017 Jun 2;8:941. doi: 10.3389/fpls.2017.00941 (PMC5454542; doi:10.3389/fpls.2017.00941)
Supplement: Supplementary file 2 [file Table2.XLSX]

## Sheet: Table S2
Table S2. Primer details of target mRNAs for qRT-PCR
Index	Seq ID	Orientation	Seq	Prod Size
1	gnl|GNOMON|39086093.m	FORWARD	CGGTAATCCTGTCATAATCTCTGC	151
2	gnl|GNOMON|39086093.m	REVERSE	CCAAGTTTCCTCAAGACGCTATC
23	gnl|GNOMON|3258103.m	FORWARD	CGTGGATTGTTGTTGATTGG	134
24	gnl|GNOMON|3258103.m	REVERSE	TTGCTGCTTGACTCGCTTC
33	gnl|GNOMON|74364063.m	FORWARD	GTCAACTTCGCTGTGGTGTC	121
34	gnl|GNOMON|74364063.m	REVERSE	TGGTTTATGGGCTCTGTGG
43	gnl|GNOMON|74366063.m	FORWARD	GTCAACTTCGCTGTGGTGTC	121
44	gnl|GNOMON|74366063.m	REVERSE	TGGTTTATGGGCTCTGTGG
47	gnl|GNOMON|55702013.m	FORWARD	TTGTCGTCCAAGCACATGATG	167
48	gnl|GNOMON|55702013.m	REVERSE	ACCGTAGCAAGAGGAATAGCAC
15	gnl|GNOMON|52446103.m	FORWARD	ACCCAGCATTAACCAAACAACC	129
16	gnl|GNOMON|52446103.m	REVERSE	CGTCCAGCAGCAGTTCCATATAC
29	gnl|GNOMON|8472093.m	FORWARD	TCGCCCTTTGGTTATTGG	130
30	gnl|GNOMON|8472093.m	REVERSE	TGACATCACACGATCCATCC
55	gnl|GNOMON|35860043.m	FORWARD	TCGCCAACTGGACCTTCATC	120
56	gnl|GNOMON|35860043.m	REVERSE	TTCTTAACACAGGCGGCACAAC
65	gnl|GNOMON|54238013.m	FORWARD	CGGTTGCCGCCTTTATCCTATC	145
66	gnl|GNOMON|54238013.m	REVERSE	TGTTCTCCAACTCCCGATCCAC
89	gnl|GNOMON|1168013.m	FORWARD	ACTAATGGAACAGGGCTACGC	152
90	gnl|GNOMON|1168013.m	REVERSE	AGGACCAGTTGACGAAGCAG
111	gnl|GNOMON|57248043.m	FORWARD	TGCTCGATTCTTCGTCATGGAAC	151
112	gnl|GNOMON|57248043.m	REVERSE	CAGCGTCACAATCAATGCGG
121	gnl|GNOMON|30642063.m	FORWARD	TGCTATCAAGGTCTGCTGGCTC	142
122	gnl|GNOMON|30642063.m	REVERSE	TCGCATACTCGCATCACATTACAC
135	gnl|GNOMON|92168013.m	FORWARD	TTTGCGACATAGAACCGATGC	147
136	gnl|GNOMON|92168013.m	REVERSE	CGTTTGATGTGCTCCAGTGC
161	gnl|GNOMON|5722063.m	FORWARD	GGCTGGAAAGTGCTCGTTGAATAC	146
162	gnl|GNOMON|5722063.m	REVERSE	TGTCGCAAAGAACCGCTTGTG
177	gnl|GNOMON|11944063.m	FORWARD	GAATCGTCGGTCAAGACATCG	132
178	gnl|GNOMON|11944063.m	REVERSE	AAATCCGTTTGCCCATGCTG
179	gnl|GNOMON|9726103.m	FORWARD	GTTGTACCCAGACCGAGAATG	148
180	gnl|GNOMON|9726103.m	REVERSE	CCACAGATGCTACACACCTACAC
215	gnl|GNOMON|46030063.m	FORWARD	TAGCATTGGTTGGTCCTTTCG	123
216	gnl|GNOMON|46030063.m	REVERSE	GTATTCCACGTACACTTTGCCATC
221	gnl|GNOMON|54764053.m	FORWARD	TTCCGTAACGACGAGTGATG	149
222	gnl|GNOMON|54764053.m	REVERSE	CCTTCCCAAGTTCTTCAAACC
241	gnl|GNOMON|41140073.m	FORWARD	GCAGCTTTCCATCTCCATCC	147
242	gnl|GNOMON|41140073.m	REVERSE	AATGCAGCGGTCAATCCAC
267	gnl|GNOMON|8836063.m	FORWARD	CTGATTCCGTGCTAGTTTCGTC	149
268	gnl|GNOMON|8836063.m	REVERSE	CGTTAAGATTTCGCCTAGAGGTC
279	gnl|GNOMON|22442014.m	FORWARD	AGCTCCCTTCAAACCAATACGG	148
280	gnl|GNOMON|22442014.m	REVERSE	TGCGGTTCGACCTTGATGAC
281	gnl|GNOMON|61030013.m	FORWARD	TTTGCTTCAGGGAGAGACACC	177
282	gnl|GNOMON|61030013.m	REVERSE	GCAGGCGGCAATACATGATAA
283	gnl|GNOMON|92930013.m	FORWARD	TGCCAGTCAGGCTAAGTGAGAG	152
284	gnl|GNOMON|92930013.m	REVERSE	AAAGAAAGGGATGCTGGTGTG
305	gnl|GNOMON|46106013.m	FORWARD	ATCCTACAGACAACATCACCTTCG	148
306	gnl|GNOMON|46106013.m	REVERSE	GCTGTTACTGCCATTCTTGCTG
325	gnl|GNOMON|30954063.m	FORWARD	AGGGTAGATAGCGAGCATTAGC	148
326	gnl|GNOMON|30954063.m	REVERSE	AGTACACAGACAGTCCCAGTCATC
347	gnl|GNOMON|86696013.m	FORWARD	ACCTAGACATGCTGAACGAGTG	156
348	gnl|GNOMON|86696013.m	REVERSE	TCCCAGGAAGTATGGTTTCAAG
367	gnl|GNOMON|86698013.m	FORWARD	ACCTAGACATGCTGAACGAGTG	156
368	gnl|GNOMON|86698013.m	REVERSE	TCCCAGGAAGTATGGTTTCAAG
387	gnl|GNOMON|86706013.m	FORWARD	ACCTAGACATGCTGAACGAGTG	156
388	gnl|GNOMON|86706013.m	REVERSE	TCCCAGGAAGTATGGTTTCAAG
405	gnl|GNOMON|12320094.m	FORWARD	GGCTTCCAAGGAGGTTGATG	145
406	gnl|GNOMON|12320094.m	REVERSE	TCACTGCCTGAGTACCCTTCTG
441	gnl|GNOMON|15104054.m	FORWARD	CGACGATGTCCAGAATCCAG	137
442	gnl|GNOMON|15104054.m	REVERSE	GATGAACTTGGTACGCCTTCTTG
457	gnl|GNOMON|18164064.m	FORWARD	GGCTTCCAAGGAGGTTGATG	136
458	gnl|GNOMON|18164064.m	REVERSE	TCACTGCCTGAGTACCCTTCTG
465	gnl|GNOMON|13694074.m	FORWARD	GCGGCTTAGAAGGAGGTTGA	149
466	gnl|GNOMON|13694074.m	REVERSE	GATCACTGCCTGAGTACCCTT
485	gnl|GNOMON|10380054.m	FORWARD	AAGCAAACAAGGAGCCCAAG	139
486	gnl|GNOMON|10380054.m	REVERSE	CCTTCCTTCCTCCAATGTCG
491	gnl|GNOMON|18192014.m	FORWARD	AAGCAAACAAGGAGCCCAAG	139
492	gnl|GNOMON|18192014.m	REVERSE	CCTTCCTTCCTCCAATGTCG
497	gnl|GNOMON|10384054.m	FORWARD	AAGCAAACAAGGAGCCCAAG	139
498	gnl|GNOMON|10384054.m	REVERSE	CCTTCCTTCCTCCAATGTCG
1	gnl|GNOMON|24048063.m	FORWARD	CACATCTGGTTGGTTAGCCTGC	128
2	gnl|GNOMON|24048063.m	REVERSE	CCCAAAGAGGGACTCGTCACAT
3	gnl|GNOMON|24052063.m	FORWARD	CACATCTGGTTGGTTAGCCTGC	128
4	gnl|GNOMON|24052063.m	REVERSE	CCCAAAGAGGGACTCGTCACAT
5	gnl|GNOMON|24056063.m	FORWARD	CACATCTGGTTGGTTAGCCTGC	128
6	gnl|GNOMON|24056063.m	REVERSE	CCCAAAGAGGGACTCGTCACAT
9	gnl|GNOMON|13750094.m	FORWARD	ACCTCCCATTCCTGACCAAC	121
10	gnl|GNOMON|13750094.m	REVERSE	TCTGACAGAAGAGAGAGAGCACAG
21	gnl|GNOMON|4218083.m	FORWARD	GGTTGCATTGTCGTCTTGTCCA	168
22	gnl|GNOMON|4218083.m	REVERSE	ATGCAGTAGTGTTAGGCTAGGAAT
13	gnl|GNOMON|74420063.m	FORWARD	AAGACGAGGAGGAGGAGGAA	140
14	gnl|GNOMON|74420063.m	REVERSE	CCACTCGTCGATGAAATGC
15	gnl|GNOMON|66064033.m	REVERSE	GATATTTATGCGTCTATCGTCTACC	160
16	gnl|GNOMON|66064033.m	REVERSE	TCCTAGCAGAGTAAGGCAGTC
