# Supplementary material for: Identification, Characterization, and Functional Validation of Drought-responsive MicroRNAs in Subtropical Maize Inbreds
Source: Front Plant Sci. 2017 Jun 2;8:941. doi: 10.3389/fpls.2017.00941 (PMC5454542; doi:10.3389/fpls.2017.00941)
Supplement: Supplementary file 3 [file Table3.XLSX]

## Sheet: Table S3
Table S3. Primer details of drought related miRNA for qRT-PCR
miRNA name	RTprimer	Forward primer
zma-miR156a/b/d/e/f/g/h/i/l-5p/c	GTCGTATCCAGTGCAGGGTCCGAGGTATTCGCACTGGATACGACGTGCTC	GCGGCGGTGACAGAAGAGAGTG
zma-miR156j-5p	GTCGTATCCAGTGCAGGGTCCGAGGTATTCGCACTGGATACGACTGTGCT	GCGGCGGTGACAGAAGAGAGAG
zma-miR156k-5p	GTCGTATCCAGTGCAGGGTCCGAGGTATTCGCACTGGATACGACGTGCTC	CACGCAGTGACAGAAGAGAGCG
zma-miR159c/d-3p	GTCGTATCCAGTGCAGGGTCCGAGGTATTCGCACTGGATACGACAGGAGC	CACGCAGCTTGGATTGAAGGGAG
zma-miR159e-3p	GTCGTATCCAGTGCAGGGTCCGAGGTATTCGCACTGGATACGACTGGAGC	GCGGCGGATTGGTTTGAAGGGAG
zma-miR159e-5p	GTCGTATCCAGTGCAGGGTCCGAGGTATTCGCACTGGATACGACGAACAG	CACACAGCAGCTCCTGCAGCATC
zma-miR159g-3p	GTCGTATCCAGTGCAGGGTCCGAGGTATTCGCACTGGATACGACCAGAAC	CACGCAGTTTGGAGTGAAGGGAG
zma-miR159h/i-3p	GTCGTATCCAGTGCAGGGTCCGAGGTATTCGCACTGGATACGACCAGAGC	CACGCAGTTTGGAGTGAAGGGAG
zma-miR160f-3p	GTCGTATCCAGTGCAGGGTCCGAGGTATTCGCACTGGATACGACCATGCC	AGGCGTGCGAGGTGCCAG
zma-miR164b-3p	GTCGTATCCAGTGCAGGGTCCGAGGTATTCGCACTGGATACGACGGTGGA	CACGCGGATGTGCCCATCTTCTC
zma-miR164f-3p	GTCGTATCCAGTGCAGGGTCCGAGGTATTCGCACTGGATACGACGTTGGA	ACAACAGCACGTGCGCTCCTTC
zma-miR164h-5p	GTCGTATCCAGTGCAGGGTCCGAGGTATTCGCACTGGATACGACCACACG	CACACAGTGGAGAAGCAGGGCA
zma-miR166a-3p	GTCGTATCCAGTGCAGGGTCCGAGGTATTCGCACTGGATACGACGGGGAA	CACGCAGTCGGACCAGGCTTC
zma-miR166b/c/d/g/h/i-3p/e/f	GTCGTATCCAGTGCAGGGTCCGAGGTATTCGCACTGGATACGACGGGAAT	CACGCAGTCGGACCAGGCTTC
zma-miR166j/k/n-3p	GTCGTATCCAGTGCAGGGTCCGAGGTATTCGCACTGGATACGACAGGGAT	CACGCAGTCGGACCAGGCTTC
zma-miR166l/m-3p	GTCGTATCCAGTGCAGGGTCCGAGGTATTCGCACTGGATACGACGAGGAA	CACGCAGTCGGACCAGGCTTC
zma-miR169f-3p	GTCGTATCCAGTGCAGGGTCCGAGGTATTCGCACTGGATACGACAGTAGC	CACGCAGGGCATGTCTTCCTTG
zma-miR169i/j/k-5p	GTCGTATCCAGTGCAGGGTCCGAGGTATTCGCACTGGATACGACCAGGCA	CACGCAGTAGCCAAGGATGACTT
zma-miR169l-5p	GTCGTATCCAGTGCAGGGTCCGAGGTATTCGCACTGGATACGACCAGGCA	CACGCAGTAGCCAGGGATGATTTG
zma-miR2275a-3p	GTCGTATCCAGTGCAGGGTCCGAGGTATTCGCACTGGATACGACTGAGAT	GCGGCGGTTTGTTTTCCTCC
zma-miR390a/b-3p	GTCGTATCCAGTGCAGGGTCCGAGGTATTCGCACTGGATACGACTGGAGC	CACGCGGCGCTATCTATCCTGAG
zma-miR393a/c-5p	GTCGTATCCAGTGCAGGGTCCGAGGTATTCGCACTGGATACGACAGATCA	CACGCAGTCCAAAGGGATCGC
zma-miR395a/b/d/e/f/g/h/i/j/n/p-3p	GTCGTATCCAGTGCAGGGTCCGAGGTATTCGCACTGGATACGACGAGTTC	CACGCAGGTGAAGTGTTTGGGG
zma-miR395c/l/m-3p	GTCGTATCCAGTGCAGGGTCCGAGGTATTCGCACTGGATACGACGAGTTC	CACGCAGGTGAAGTGTTTGGAGG
zma-miR396c/d	GTCGTATCCAGTGCAGGGTCCGAGGTATTCGCACTGGATACGACCAGTTC	CACGCAGTTCCACAGGCTTTCTTG
zma-miR399e-5p	GTCGTATCCAGTGCAGGGTCCGAGGTATTCGCACTGGATACGACCCTGCC	CACGCAGGGGCTTCTCTTTCTTG
zma-miR529-5p	GTCGTATCCAGTGCAGGGTCCGAGGTATTCGCACTGGATACGACAGGCTG	GCGGCGGAGAAGAGAGAGAGT
Reverse Primer (Universal)
ATCCAGTGCAGGGTCCGAGG
*Primers in the same colour in mentioned rows are identical.
